# Supplementary material for: Dough Functional Properties and Bread Quality of Stone-Milled Refined Flours in Comparison to Traditional HRS Wheat Flours
Source: Foods. 2026 Jun 6;15(12):2046. doi: 10.3390/foods15122046 (PMC13298098; doi:10.3390/foods15122046)
Supplement: Supplementary file 1 [file foods-15-02046-s001.zip]

Archive with 1 entries (1 files):
- foods-4275474-supplementary.pdf
